# Supplementary material for: Clonal copy-number mosaicism in autoreactive T lymphocytes in diabetic NOD mice
Source: Genome Res. 2019 Dec;29(12):1951–61. doi: 10.1101/gr.247882.118 (PMC6886509; doi:10.1101/gr.247882.118)
Supplement: Supplemental Material [file supp_gr.247882.118_Supplemental_Data_S1.xlsx]

## Sheet: Sheet1
# List of known and statistically significant CNVs called by both ADM-2 and CBS algorithms in three control samples prepared by mixing NOD tail-clip germline DNA (100%, 50% and 25%) with C57BJ6/J DNA as test samples and C57BL6/J tail-clip germline DNA (100%) as reference (ADM2: mean LRR |0.25| and P-value <2.90 x 10-07 and CBS: mean LRR |0.25| and P-value <1 x 10-04).
NO.	ID	chrom	chrom	chr region	loc.start	loc.end	num.mark	Amplification	Deletions	mean LRR	pval	Genes
252741110768_1_2	100% NOD	chr1	1	qD	90115633	90193738	10	0	-1.03162	-1.03162	6.045e-43	Ugt1a10, Ugt1a9, Ugt1a7c, Ugt1a6a, Ugt1a5, Ugt1a2, Ugt1a1, Hjurp, A730008H23Rik
252741110768_1_3	50% NOD+50% Black6	chr1	1	qD	90115633	90193738	10	0	-0.556285	-0.556285	4.463e-17	Ugt1a10, Ugt1a9, Ugt1a7c, Ugt1a6a, Ugt1a5, Ugt1a2, Ugt1a1, Hjurp, A730008H23Rik
252741110768_1_3	50% NOD+50% Black6	chr1	1	qE1.1	101783952	101807547	4	0	-0.772888	-0.772888	1.303e-12	Cntnap5b
252741110768_1_3	50% NOD+50% Black6	chr1	1	qE2.3	118535504	118606734	3	0	-0.926571	-0.926571	3.607e-13
252741110768_1_2	100% NOD	chr1	1	qF	141582304	141678786	9	0	-2.59686	-2.59686	1.194e-125	EG214403
252741110768_1_3	50% NOD+50% Black6	chr1	1	qF	141582304	141678786	9	0	-0.973764	-0.973764	1.611e-38	EG214403
252741110768_1_2	100% NOD	chr1	1	qH3	173457380	173490445	3	2.23891	0	2.23891	3.366e-40	Itln1, Cd244
252741110768_1_3	50% NOD+50% Black6	chr1	1	qH3	173457380	173490445	3	1.71015	0	1.71015	1.934e-30	Itln1, Cd244
252741110768_1_4	25% NOD+75% Black6	chr1	1	qH3	173457380	173490445	3	1.14468	0	1.14468	5.68e-18	Itln1, Cd244
252741110768_1_2	100% NOD	chr2	2	qG3	148796924	148870304	4	0	-2.75037	-2.75037	3.55e-48
252741110768_1_3	50% NOD+50% Black6	chr2	2	qG3	148796924	148870304	4	0	-0.82428	-0.82428	1.101e-12
252741110768_1_2	100% NOD	chr3	3	qA3	24180913	24239424	3	0	-4.02946	-4.02946	5.889e-57
252741110768_1_3	50% NOD+50% Black6	chr3	3	qA3	24180913	24239424	3	0	-1.23744	-1.23744	2.861e-20
252741110768_1_2	100% NOD	chr3	3	qC	47498870	49545797	71	0	-0.285795	-0.285795	5.041e-24	1700018B24Rik
252741110768_1_2	100% NOD	chr3	3	qG1	118759992	118812959	6	3.70197	0	3.70197	1.581e-104	Dpyd
252741110768_1_3	50% NOD+50% Black6	chr3	3	qG1	118759992	118812959	6	3.60164	0	3.60164	9.753e-99	Dpyd
252741110768_1_4	25% NOD+75% Black6	chr3	3	qG1	118759992	118812959	6	3.16619	0	3.16619	1.143e-86	Dpyd
252741110768_1_2	100% NOD	chr4	4	qD1	111726014	113574763	126	0	-2.17001	-2.17001	0	Skint4, Skint3, Skint9, Skint2, Skint10, Skint6
252741110768_1_3	50% NOD+50% Black6	chr4	4	qD1	111726014	113676203	131	0	-0.826859	-0.826859	0	Skint4, Skint3, Skint9, Skint2, Skint10, Skint6
252741110768_1_4	25% NOD+75% Black6	chr4	4	qD1	111726014	113658273	130	0	-0.397682	-0.397682	9.854e-104	Skint4, Skint3, Skint9, Skint2, Skint10, Skint6
252741110768_1_2	100% NOD	chr4	4	qD1	111742887	111771968	4	0	-3.4347	-3.4347	3.947e-11	Skint4
252741110768_1_2	100% NOD	chr4	4	qD1	112510205	112564300	6	0	-3.85725	-3.85725	9.456e-23	Skint6
252741110768_1_2	100% NOD	chr4	4	qE1 - qE2	144993951	147187553	27	0.889329	0	0.889329	3.013e-81	Vmn2r-ps14, Gm13242, Gm13251, Rex2, Gm13034, Gm13051, 1700029I01Rik, OTTMUSG00000010657, Gm13152, Gm13154, 2610305D13Rik, Gm13159, Gm13157
252741110768_1_3	50% NOD+50% Black6	chr4	4	qE1 - qE2	144993951	147187553	27	0.575092	0	0.575092	1.901e-43	Vmn2r-ps14, Gm13242, Gm13251, Rex2, Gm13034, Gm13051, 1700029I01Rik, OTTMUSG00000010657, Gm13152, Gm13154, 2610305D13Rik, Gm13159, Gm13157
252741110768_1_4	25% NOD+75% Black6	chr4	4	qE1 - qE2	144993951	147187553	27	0.404852	0	0.404852	6.691e-24	Vmn2r-ps14, Gm13242, Gm13251, Rex2, Gm13034, Gm13051, 1700029I01Rik, OTTMUSG00000010657, Gm13152, Gm13154, 2610305D13Rik, Gm13159, Gm13157
252741110768_1_2	100% NOD	chr5	5	qB3	46653879	46747143	3	0	-4.15768	-4.15768	1.355e-55
252741110768_1_3	50% NOD+50% Black6	chr5	5	qB3	46653879	46747143	3	0	-0.984052	-0.984052	2.602e-14
252741110768_1_2	100% NOD	chr6	6	qC1	68059687	69589968	56	0	-0.706377	-0.706377	7.517e-96	Rprl1
252741110768_1_3	50% NOD+50% Black6	chr6	6	qC1	68059687	70647130	107	0	-0.263901	-0.263901	6.067e-38	Rprl1
252741110768_1_2	100% NOD	chr6	6	qC1	69297101	69397879	3	0.455852	0	0.455852	1.071e-17
252741110768_1_2	100% NOD	chr6	6	qC1	70401733	70417677	3	0	-0.977632	-0.977632	2.204e-12
252741110768_1_2	100% NOD	chr6	6	qC1	70457367	70647130	11	0	-2.0912	-2.0912	2.171e-107
252741110768_1_2	100% NOD	chr6	6	qC1	70457367	70482914	3	0	-4.19076	-4.19076	2.324e-16
252741110768_1_3	50% NOD+50% Black6	chr6	6	qC1	70457367	70647130	11	0	-0.805908	-0.805908	2.231e-16
252741110768_1_2	100% NOD	chr6	6	qC1	70556115	70624032	3	0	-3.53017	-3.53017	1.465e-10
252741110768_1_2	100% NOD	chr6	6	qF3	128726561	128763313	4	0	-1.54	-1.54	5.543e-28	Klrb1c
252741110768_1_3	50% NOD+50% Black6	chr6	6	qF3	128726561	128763313	4	0	-0.693035	-0.693035	8.324e-11	Klrb1c
252741110768_1_2	100% NOD	chr6	6	qF3	130204536	130317661	6	1.02867	0	1.02867	1.091e-29	Klra22, Klra15, Klra12, Klra13, Klra10, Klra23, Klra3, Klra1
252741110768_1_3	50% NOD+50% Black6	chr6	6	qF3	130204536	130317661	6	0.674244	0	0.674244	3.577e-14	Klra22, Klra15, Klra12, Klra13, Klra10, Klra23, Klra3, Klra1
252741110768_1_2	100% NOD	chr7	7	qA3	24552339	24704561	9	0.666264	0	0.666264	3.318e-17	V1rd12, V1rd13
252741110768_1_3	50% NOD+50% Black6	chr7	7	qA3	24552339	24580772	4	0.693907	0	0.693907	5.935e-11
252741110768_1_2	100% NOD	chr7	7	qB2 - qB3	39015743	46797041	20	0	-0.701094	-0.701094	3.816e-39	Pop4, Gm5591, EG545952, Gm5114, Zfp619
252741110768_1_3	50% NOD+50% Black6	chr7	7	qB2 - qB3	39015743	46797041	20	0	-0.33459	-0.33459	5.477e-13	Pop4, Gm5591, EG545952, Gm5114, Zfp619
252741110768_1_2	100% NOD	chr7	7	qB4	54811136	54883844	4	1.30419	0	1.30419	2.204e-25	Mrgpra3
252741110768_1_3	50% NOD+50% Black6	chr7	7	qB4	54844755	54883844	3	1.14404	0	1.14404	1.14e-17	Mrgpra3
252741110768_1_4	25% NOD+75% Black6	chr7	7	qB4	54844755	54883844	3	0.754618	0	0.754618	9.326e-10	Mrgpra3
252741110768_1_3	50% NOD+50% Black6	chr7	7	qB4	54920080	55758120	41	0	-0.259294	-0.259294	1.583e-15	Mrgpra4, Mrgprx1, Mrgprb5, Mrgprb4, Mrgprb8, Mrgprb1, Mrgprx2
252741110768_1_2	100% NOD	chr7	7	qB4	55409198	55715246	20	0	-0.568817	-0.568817	3.958e-25	Mrgprb5, Mrgprb4, Mrgprb8, Mrgprb1
252741110768_1_3	50% NOD+50% Black6	chr7	7	qE3	111393528	111473425	5	0	-0.80525	-0.80525	1.046e-13	Trim34, Trim12
252741110768_1_2	100% NOD	chr7	7	qE3	111430424	111459364	3	0	-3.44769	-3.44769	3.918e-49	Trim12
252741110768_1_2	100% NOD	chr7	7	qF4	145407110	145523440	12	0	-0.428757	-0.428757	1.963e-10	Tcerg1l
252741110768_1_3	50% NOD+50% Black6	chr10	10	qA3	21904748	22072759	10	0.951189	0	0.951189	2.729e-41	Raet1a, Raet1b, Raet1c
252741110768_1_2	100% NOD	chr10	10	qA3	21998927	22072759	9	1.45741	0	1.45741	1.066e-69	Raet1a, Raet1b, Raet1c
252741110768_1_4	25% NOD+75% Black6	chr10	10	qA3	21998927	22072759	9	0.676491	0	0.676491	1.809e-21	Raet1a, Raet1b, Raet1c
252741110768_1_2	100% NOD	chr10	10	qD2	117724452	117752882	3	0	-3.583	-3.583	2.439e-53	Iltifb
252741110768_1_3	50% NOD+50% Black6	chr10	10	qD2	117724452	117752882	3	0	-1.01236	-1.01236	4.051e-15	Iltifb
252741110768_1_2	100% NOD	chr11	11	qA3.1	20264570	20318317	4	0	-1.49911	-1.49911	1.149e-30
252741110768_1_3	50% NOD+50% Black6	chr11	11	qA3.1	20264570	20318317	4	0	-0.675589	-0.675589	2.562e-10
252741110768_1_3	50% NOD+50% Black6	chr11	11	qA4	31049571	31227838	5	0	-0.687125	-0.687125	1.196e-12
252741110768_1_4	25% NOD+75% Black6	chr11	11	qB4	70976924	71107103	12	0	-0.516537	-0.516537	9.959e-18	Nlrp1b, Nlrp1c
252741110768_1_2	100% NOD	chr11	11	qB4	70989862	71107103	11	0	-3.75136	-3.75136	1.626e-197	Nlrp1b, Nlrp1c
252741110768_1_3	50% NOD+50% Black6	chr11	11	qB4	70989862	71107103	11	0	-1.14665	-1.14665	3.28e-61	Nlrp1b, Nlrp1c
252741110768_1_2	100% NOD	chr11	11	qB5	74184906	74199333	3	1.02059	0	1.02059	4.641e-14	Garnl4
252741110768_1_3	50% NOD+50% Black6	chr11	11	qB5	74184906	74199333	3	0.771882	0	0.771882	3.463e-10	Garnl4
252741110768_1_2	100% NOD	chr12	12	qD3	89456049	89496285	3	1.22752	0	1.22752	3.811e-18
252741110768_1_3	50% NOD+50% Black6	chr12	12	qD3	89456049	89496285	3	0.885945	0	0.885945	3.023e-12
252741110768_1_2	100% NOD	chr12	12	qE	105063971	105192170	4	0	-2.62455	-2.62455	5.862e-58	Serpina1a, Serpina1c, Serpina1e
252741110768_1_3	50% NOD+50% Black6	chr12	12	qE	105063971	105192170	4	0	-1.11336	-1.11336	2.596e-22	Serpina1a, Serpina1c, Serpina1e
252741110768_1_2	100% NOD	chr13	13	qA3.3	40292873	40316799	3	0	-1.17361	-1.17361	1.7e-17
252741110768_1_2	100% NOD	chr13	13	qB3	61743712	62011180	5	0	-3.13178	-3.13178	1.265e-78
252741110768_1_3	50% NOD+50% Black6	chr13	13	qB3	61743712	62048006	7	0	-0.965814	-0.965814	1.346e-28
252741110768_1_3	50% NOD+50% Black6	chr13	13	qD1	101110785	101177268	5	0.633096	0	0.633096	2.38e-11
252741110768_1_2	100% NOD	chr13	13	qD1	101132822	101183591	5	0.960619	0	0.960619	8.272e-20	Naip1
252741110768_1_2	100% NOD	chr13	13	qD2.3	118804387	118962896	5	0	-1.02442	-1.02442	1.973e-21
252741110768_1_2	100% NOD	chr14	14	qC1	44380406	44579789	7	0	-1.6423	-1.6423	8.884e-53	Ear1, Ear10, Ang3, Ang6
252741110768_1_3	50% NOD+50% Black6	chr14	14	qC1	44380406	44579789	7	0	-0.774986	-0.774986	2.687e-21	Ear1, Ear10, Ang3, Ang6
252741110768_1_2	100% NOD	chr14	14	qC2	52460107	52489945	3	0	-2.13334	-2.13334	6.181e-36	Ear6, Ear7
252741110768_1_3	50% NOD+50% Black6	chr14	14	qC2	52460107	52489945	3	0	-0.808357	-0.808357	1.192e-10	Ear6, Ear7
252741110768_1_2	100% NOD	chr14	14	qD2	69876584	70083135	22	0	-0.513151	-0.513151	1.709e-24	Slc25a37, D930020E02Rik, Entpd4, Loxl2
252741110768_1_2	100% NOD	chr15	15	qE1	77244685	77364452	5	0	-3.8376	-3.8376	5.313e-91	Apol7b, Apol10a, Apol7c
252741110768_1_3	50% NOD+50% Black6	chr15	15	qE1	77244685	77364452	5	0	-1.02728	-1.02728	9.13e-24	Apol7b, Apol10a, Apol7c
252741110768_1_2	100% NOD	chr15	15	qE3	90874048	90963018	6	0	-1.08699	-1.08699	6.275e-23	Kif21a
252741110768_1_3	50% NOD+50% Black6	chr15	15	qF1	100172426	100205602	4	0	-0.875662	-0.875662	1.622e-15	LOC554292, Mettl7a2, Higd1c
252741110768_1_2	100% NOD	chr15	15	qF1	100182640	100205602	3	0	-3.75785	-3.75785	3.974e-54	LOC554292, Mettl7a2, Higd1c
252741110768_1_2	100% NOD	chr16	16	qB3	35483725	35550180	7	0.974941	0	0.974941	7.609e-28	Pdia5, Sema5b
252741110768_1_3	50% NOD+50% Black6	chr16	16	qB3	35483725	35550180	7	0.627193	0	0.627193	3.313e-15	Pdia5, Sema5b
252741110768_1_2	100% NOD	chr16	16	qB3	36245661	36319122	6	0	-2.4605	-2.4605	3.079e-74	2010005H15Rik, Stfa1
252741110768_1_3	50% NOD+50% Black6	chr16	16	qB3	36245661	36319122	6	0	-1.04103	-1.04103	1.5e-29	2010005H15Rik, Stfa1
252741110768_1_4	25% NOD+75% Black6	chr16	16	qB3	36245661	36319122	6	0	-0.554228	-0.554228	6.965e-11	2010005H15Rik, Stfa1
252741110768_1_2	100% NOD	chr16	16	qB4	44835805	44872692	4	0	-1.98587	-1.98587	1.595e-41	Cd200r4, Cd200r2
252741110768_1_3	50% NOD+50% Black6	chr16	16	qB4	44835805	44872692	4	0	-0.824597	-0.824597	3.446e-14	Cd200r4, Cd200r2
252741110768_1_2	100% NOD	chr17	17	qB1	36890283	36959863	9	0	-0.823091	-0.823091	1.472e-19	H2-M10.5, H2-M10.6
252741110768_1_2	100% NOD	chr18	18	qE3	75696173	75751889	7	0	-0.848804	-0.848804	2.28e-21	Gm672
252741110768_1_3	50% NOD+50% Black6	chr18	18	qE3	75696173	75751889	7	0	-0.501785	-0.501785	2.203e-10	Gm672
252741110768_1_2	100% NOD	chr19	19	qA	12253807	12308192	6	0	-3.35055	-3.35055	1.614e-100	Olfr1431
252741110768_1_3	50% NOD+50% Black6	chr19	19	qA	12253807	12308192	6	0	-1.18788	-1.18788	2.509e-36	Olfr1431
252741110768_1_2	100% NOD	chrX	X	qD	100008370	100023414	3	0.854986	0	0.854986	5.881e-10
